# Supplementary material for: Identification of a Potential High-Risk Clone and Novel Sequence Type of Carbapenem-Resistant Pseudomonas aeruginosa in Metro Manila, Philippines
Source: Antibiotics (Basel). 2025 Apr 1;14(4):362. doi: 10.3390/antibiotics14040362 (PMC12024147; doi:10.3390/antibiotics14040362)
Supplement: Supplementary file 1 [file antibiotics-14-00362-s001.zip]

Archive with 1 entries (1 files):
- antibiotics-3441426-supplementary.xlsx
