# Supplementary material for: Identification of a Potential High-Risk Clone and Novel Sequence Type of Carbapenem-Resistant Pseudomonas aeruginosa in Metro Manila, Philippines
Source: Antibiotics (Basel). 2025 Apr 1;14(4):362. doi: 10.3390/antibiotics14040362 (PMC12024147; doi:10.3390/antibiotics14040362)
Supplement: Supplementary file 1 [file antibiotics-14-00362-s001.zip › antibiotics-3441426-supplementary.xlsx]

## Sheet: SupplFil_3_Traditional_MLST 
Supplementary Table S3: MLST, allelic profile with the number of exact allele matches between each CRPA isolates when compared with the wild type PA01
Location	Isolate	PubMLST	MLST_Pathogen.watch	Exact Matches	acsA	aroE	guaA	mutL	nuoD	ppsA	trpE
WT	PA01	549	549	159	7	5	12	3	4	1	7
HOSPITAL A	P01T	3753	3753	104	15	5	11	3	4	3	141
	P02T	Unknown	*d4cb	110	6	5	36	~140	3	12	19
	P03T	Unknown	*8df4	96	~246	3	9	2	1	6	11
	P04T	Unknown	*ad5d	120	6	5	11	~140	3	12	19
	P05T	3753	3753	113	15	5	11	3	4	3	141
	P06T	Unknown	*0cb5	86	35	8	12	2	1	6	305
	P07T	Unknown	*e280	112	23	5	57	~72	1	4	3
	P08T	Unknown	*5b7a	111	15	5	36	140	27	33	2
HOSPITAL B	P01L	1822	1822	93	142	14	25	6	1	1	8
	P02L	Unknown	*4525	109	28	5	11	140	7	126	1
	P03L	357	357	108	2	4	5	3	1	6	11
	P04L	Unknown	*a245	75	~164	14	12	6	1	1	10
	P05L	389	389	109	17	22	5	3	1	14	3
	P06L	Unknown	*95c6	101	17	22	12	3	1	10	8
	P07L	111	111	112	17	5	5	4	4	4	3
	P08L	Unknown	*9ae7	114	37	28	12	3	3	4	7321
	P09L	Unknown	*82ca	108	37	6	~215	3	3	4	~7
	P10L	Unknown	*6408	120	198	5	11	3	4	10	3
	P11L	Unknown	*838d	88	~13	~347	12	3	1	17	7321
	P12L	Unknown	*43ba	78	67	~166	12	31	1	7	7321
	P13L	Unknown	*a15a	86	~215	166	12	3	1	17	~172
	P14L	Unknown	*f555	108	17	22	5	3	1	33	83
	P15L	Unknown	*ab6a	106	17	5	12	3	1	33	7321
	P16L	Unknown	*651b	115	17	5	12	3	1	14	7321
HOSPITAL C	P01C	175	175	122	28	22	5	3	3	14	19
	P02C	Unknown	*20e9	106	38	11	3	2	1	2	4
	P03C	Unknown	*480d	96	18	8	9	31	1	6	8
	P05C	175	175	119	28	22	5	3	3	14	19
	P06C	Unknown	*315d	82	32	~48	~146	3	1	15	~300
	P07C	Unknown	*4312	83	~110	11	5	2	1	6	~172
	P08C	Unknown	*4eb7	92	~61	48	12	3	1	7	~260
	P09C	Unknown	*0b83	103	28	~22	5	3	3	14	134
	P10C	Unknown	*7a8f	127	7	5	12	~140	4	162	7321
	P11C	Unknown	*4b1c	77	~30	~261	36	3	1	101	139
	P12C	Unknown	*0a77	117	7	5	6	3	4	126	7321
MLST, multilocus sequence type; and CRPA, carbapenem-resistant P. aeruginosa.
*, represent novel ST with a specific allele that is unavailable or unknown; and ~, almost similar allele
																								HOSPITAL A		75
																						77.1429

## Sheet: SupplFile_2_Antibiogram of the 
Supplementary Table S2: Phenotypic antimicrobial resistance profile and sequence type of 35 CRPA isolates obtained from three hospitals.
Hospital	Strain	Ward	ST	IMPa	MEMa	CAZa	FEPa	CZAb	TZPa	AMKa	CIPa	COLb	ATMc	Classification
A	P01T	Medicine	ST3753	R	R	I	I	N/T	I	S	I	R	R	MDR
	P02T	Medicine	ST*d4cb	R	R	S	S	N/T	S	S	R	N/T	N /T	NMDR
	P03T	CCU	ST*8df4	R	I	R	S	N/T	I	S	S	N/T	I	MDR
	P04T	Medicine	ST*ad5d	R	R	S	S	N/T	S	S	R	N/T	I	MDR
	P05T	Medicine	ST3753	R	R	I	I	N/T	I	S	I	N/T	R	MDR
	P06T	Surgery	ST*0cb5	R	R	R	R	N/T	R	S	S	N/T	R	MDR
	P07T	Pediatric	ST*e280	R	R	R	R	N/T	R	S	S	N/T	R	MDR
	P08T	Medicine	ST*5b7a	R	R	S	S	N/T	I	S	S	N/T	R	MDR
B	P01L	Medicine	ST1822	R	R	S	S	N/T	I	S	S	N/T	I	MDR
	P02L	Medicine	ST*4525	R	I	S	S	N/T	S	S	S	N/T	S	NMDR
	P03L	ICU5	ST357	R	R	R	R	N/T	I	I	R	N/T	S	MDR
	P04L	Medicine	ST*a245	R	R	R	R	N/T	R	S	S	N/T	S	MDR
	P05L	ICU3	ST389	R	R	R	R	N/T	R	R	R	N/T	R	MDR
	P06L	ICU3	ST*95c6	R	R	R	R	N/T	I	S	R	R	N/T	MDR
	P07L	CCU	ST111	R	I	S	S	N/T	S	S	R	N/T	R	MDR
	P08L	ICU6	ST*9ae7	R	I	S	S	N/T	S	S	S	N/T	S	NMDR
	P09L	Medicine	ST*82ca	R	I	S	S	N/T	S	S	S	I	S	NMDR
	P10L	ICU6	ST*6408	R	I	S	S	N/T	I	S	S	I	N/T	NMDR
	P11L	ICU6	ST*838d	R	R	R	R	N/T	R	R	R	R	I	MDR
	P12L	ICU5	ST*43ba	R	R	R	R	N/T	R	R	R	N/T	I	MDR
	P13L	ICU6	ST*a15a	R	R	R	R	N/T	R	R	R	I	I	MDR
	P14L	ICU5	ST*f555	R	R	R	R	N/T	R	R	R	I	N/T	MDR
	P15L	ICU5	ST*ab6a	R	R	R	R	N/T	R	R	R	I	S	MDR
	P16L	ICU5	ST*651b	R	R	R	R	N/T	R	R	R	I	N/T	MDR
C	P01C	Medicine	ST175	R	R	S	S	S	S	S	R	I	N/T	MDR
	P02C	OB-Gyn	ST*20e9	R	R	R	R	R**	R	S	R	I	N/T	MDR
	P03C	Medicine	ST*480d	R	R	R	I	S	R	S	S	I	N/T	MDR
	P05C	Medicine	ST175	R	R	S	R	R**	R	S	R	R	R	MDR
	P06C	OB-Gyn	ST*315d	R	R	R	R	R**	I	S	R	R	N/T	MDR
	P07C	Medicine	ST*4312	R	R	R	R	R**	R	S	R	I	S	MDR
	P08C	ICU	ST*4eb7	R	R	I	I	S	S	I	R	I	N/T	MDR
	P09C	ICU	ST*0b83	R	R	R	R	R**	R	S	R	I	N/T	MDR
	P10C	OB-Gyn	ST*7a8f	R	R	R	R	R**	R	S	R	I	N/T	MDR
	P11C	ICU	ST*4b1c	R	R	R	R	S	R	I	R	I	N/T	MDR
	P12C	Surgery	ST*0a77	R	R	R	R	R**	R	S	R	I	N/T	MDR
ST, sequence type; IMP, imipenem; MEM, meropenem; CAZ, ceftazidime; FEP, cefepime; CZA; ceftazidime-avibactam; TZP, piperacillin-tazobactam; AMK, amikacin; CIP, ciprofloxacin; COL, colistin; TOB, tobramycin; ATM, aztreonam; CRPA, carbapenem-resistant P. aeruginosa.
R-resistant; S, susceptible; I, intermediate; and *, represent novel ST with a specific allele that is unavailable or unknown, **, with >8 mg/L MIC reported as R - resistant and an "Intermediate category" is not provided by the CLSI 2022 guidelines. N/T, Not Tested -CLSI guidelines recommend that antibiotics may warrant primary testing, but their reporting may be selective, such as when the organ…
a MIC detected using Vitek®2 system (bioMérieux); b MIC detected using Thermo Scientific™ Sensititre™; c MIC detected using disc diffusion technique

## Sheet: SupplFile_1_Information on Sour
Supplementary Table S1: Information on Sources of Isolates across the three hospitals
Characteristics		Number of isolates	Percent
		(n=35)	%
Sex
	Male	20	0.571429
	Female	15	0.428571
Age
	14 to 33	2	0.0571429
	34 to 53	4	0.114286
	54 to 73	17	0.485714
	74 to 93	12	0.342857
Room/Ward
	ICU/CCU	16	0.457143
	Medicine (Adult and Pediatric)	14	0.4
	Surgery	2	0.0571429
	Obstetrics and Gynecology	3	0.0857143
Specimen Type
	Respiratory Specimens (ETA, Sputum and BAL)	24	0.68
	Blood	4	0.114286
	Gastric Aspirate	3	0.0857143
	Wound Tissue	1	0.0285714
	Ascitic fluid	1	0.0285714
	Bone aspirate	1	0.0285714
	Catheter drain	1	0.0285714
ICU, intensive care unit; CCU, critical care unit; OB-Gyn, obstetrics and gynecology; BAL, bronchoalveolar lavage; BA, bone aspirate; and ETA, endotracheal aspirate.
